# Supplementary material for: Chemometric Classification of Cocoa Bean Shells Based on Their Polyphenolic Profile Determined by RP-HPLC-PDA Analysis and Spectrophotometric Assays
Source: Antioxidants (Basel). 2021 Sep 27;10(10):1533. doi: 10.3390/antiox10101533 (PMC8532815; doi:10.3390/antiox10101533)
Supplement: Supplementary file 1 [file antioxidants-10-01533-s001.zip]

Archive with 1 entries (1 files):
- antioxidants-1350936-supplementary.pdf
